# Supplementary material for: Synthesis of a Small Library of Glycoderivative Putative Ligands of SGLT1 and Preliminary Biological Evaluation
Source: Molecules. 2024 Oct 26;29(21):5067. doi: 10.3390/molecules29215067 (PMC11547630; doi:10.3390/molecules29215067)
Supplement: Supplementary file 1 [file molecules-29-05067-s001.zip]

Archive with 1 entries (1 files):
- Molecules-3240244-Supplementary materials.pdf
